# Supplementary material for: ZFP281-BRCA2 prevents R-loop accumulation during DNA replication
Source: Nat Commun. 2022 Jun 17;13:3493. doi: 10.1038/s41467-022-31211-9 (PMC9205938; doi:10.1038/s41467-022-31211-9)
Supplement: Supplementary file 4 — Source Data [file 41467_2022_31211_MOESM4_ESM.xlsx]

## Sheet: Figure 1
Figure 1a									Figure 1b
										cell numbers (x 105)
									Time(hrs)	0	24	48	72
									WT	0.4	2.2	12.1	43.2
									ZFP281 KO-1	0.4	1.8	8.1	22
									ZFP281 KO-2	0.4	1.4	5.8	13.6
Figure 1d									Figure 1e
										Early S	Middle S	Late S	Non S
									WT	0.348341	0.424171	0.0450237	0.182464
									ZFP281 KO	0.423077	0.275148	0.056213	0.245562
	WT			ZFP281 KO-1			ZFP281 KO-2
Cyclin A2	0.293477	0.326759	0.310542	0.133516	0.168427	0.164859	0.155513	0.178076	0.178284
Cyclin E1	0.264446	0.288736	0.298159	0.113626	0.124695	0.125119	0.130702	0.135656	0.137041
Cyclin C	0.395828	0.441553	0.421072	0.401775	0.45253	0.432663	0.448556	0.504803	0.481004

## Sheet: Figure 2
Figure 2b
Distance_(µm)	0	0.0992	0.1985	0.2977	0.3969	0.4962	0.5954	0.6946	0.7939	0.8931	0.9923	1.0916	1.1908	1.29	1.3893	1.4885	1.5877	1.687	1.7862	1.8854	1.9847	2.0839	2.1831	2.2824	2.3816	2.4808	2.5801	2.6793	2.7785	2.8778	2.977	3.0762	3.1755	3.2747	3.3739	3.4732	3.5724	3.6716	3.7709	3.8701	3.9693	4.0686	4.1678	4.267	4.3663	4.4655	4.5647	4.664	4.7632
ZFP281	161.778	253.194	216.774	120.961	109.548	228.484	548.781	827.763	427.828	956.724	1410.07	1397.55	1943.16	2873.29	4308.27	2866.35	5369.89	6222.38	7972.2	8970.1	8455.54	6554.71	7590.19	7077.55	8088.83	10762.3	12088.1	19932.2	25557.4	28501.2	25371.7	29280.3	25893.2	27918.3	37481.6	52567.2	51353.2	56954.7	60470.2	55704.8	45337	39579.2	30870.2	24492.2	21721.1	21923.6	24377.4	23043.2	25302.6
PCNA	114.889	113.258	110.968	181.878	307.935	173.527	188.398	149.581	248.452	369.387	258.398	375.591	995.806	685.828	1415.01	996.251	1404.2	2404.41	1580.44	1575.77	2625.61	2911.33	3420.38	4134.09	5133.96	7358.99	13245.4	20654.8	26798.1	26232.8	27631.4	25419.7	25043.6	30737	40972.7	56819.8	62961.5	64181.4	63789.2	58429.8	48140.5	33198.3	23544.2	19259.9	16924.3	14418	15199.8	14021	16269.6
Figure 2c
ZFP281	DMSO	R0	R1	R2	R3	R4
	0.317271	0.14976	0.274689	0.274121	0.182581	0.104703
	0.319998	0.141827	0.255295	0.302672	0.184014	0.0943876
	0.299407	0.149636	0.27982	0.300963	0.185013	0.102816
Figure 2d
PCNA		WT			ZFP281 KO
	Whole cell extraction	1.5331	1.59512	1.5803	1.51378	1.50323	1.53777
	chromatin fraction	0.588167	0.633211	0.608174	0.16606	0.165283	0.163528
	Soluble fraction	0.153945	0.141914	0.147519	0.28652	0.284499	0.285614
Figure 2e					Figure 2g
					Re-ChIP	ZFP281_IgG			ZFP281_anti-BrdU
					Hoxb13	0.024681	0.0241595	0.0232225	0.0975745	0.102368	0.0955999
					Gata6	0.0173799	0.0169507	0.0151993	0.278648	0.345533	0.325957
					Pou3f2	0.0258074	0.0188636	0.0236028	0.175733	0.154514	0.165514
					Kctd1	0.0144079	0.0170402	0.011514	0.245486	0.244501	0.222528
					Meis2	0.00233012	0.0147305	0.00434458	0.128282	0.118268	0.133421
					Figure 2h
					BrdU IP	WT																		ZFP281 KO
						DMSO			R0			R1			R2			R3			R4			DMSO			R0			R1			R2			R3			R4
					Gata6	0.0202447	0.0146279	0.0146249	0.0037205	0.00167761	0.00166603	0.01225	0.00521371	0.0051777	0.0558387	0.0580153	0.0588253	0.0775151	0.0745788	0.0740637	0.0277849	0.0162844	0.0159493	0.0172404	0.0168262	0.01671	0.0102313	0.00310842	0.00309981	0.0173424	0.0107138	0.0106997	0.059368	0.0478453	0.0491904	0.03536	0.0341541	0.0339655	0.0118626	0.00963238	0.00937028
					Pou3f2	0.0175505	0.0200021	0.0202814	0.00305467	0.00327413	0.00326724	0.0101344	0.00914771	0.0090845	0.0341279	0.041278	0.0410213	0.0297682	0.0352978	0.035054	0.0142177	0.0147569	0.0145538	0.00650707	0.00659623	0.00812655	0.00454319	0.00097818	0.000951432	0.0120606	0.00833765	0.00833188	0.0358255	0.0406538	0.0400386	0.0145382	0.0113918	0.0113288	0.00235925	0.00132949	0.00127527
					Kctd1	0.0215277	0.0218606	0.0203953	0.0175626	0.0267456	0.0253029	0.0101676	0.0216011	0.0225173	0.119463	0.117199	0.116389	0.115408	0.109975	0.108461	0.0451207	0.0517046	0.0531582	0.0103439	0.0224245	0.02244	0.00877472	0.0189187	0.0191562	0.0354679	0.0224623	0.0225103	0.0971279	0.102457	0.0874186	0.0624877	0.0603855	0.0603855	0.019488	0.0212323	0.020087
					Lhx4	0.0079068	0.0116234	0.010845	0.00137491	0.00137072	0.00127893	0.00887779	0.00471565	0.00455501	0.0421457	0.0348368	0.0345961	0.0412749	0.042162	0.0415815	0.0138092	0.0101383	0.00992962	0.012424	0.00432079	0.00444675	0.00266461	0.0021034	0.00210352	0.0113431	0.0078586	0.00786951	0.0336417	0.0251622	0.0252041	0.0102575	0.013664	0.0136858	0.00931469	0.00462683	0.00462667
Figure 2f
	IgG+PCNA	ZFP281+PCNA(DMSO)	ZFP281+PCNA(APH)
	1	20	43
	0	31	49
	0	40	23
	0	50	12
	0	25	35
	0	30	33
	0	16	1
	0	38	21
	0	28	7
	0	31	9
	0	18	7
	0	18	28
	0	25	8
	0	24	13
	0	12	11
	1	16	18
	1	15	18
	0	21	20
	0	19	28
	0	26	20
	0	19	19
	0	15	30
	0	43	24
	0	57	27
	1	31	8
	0	16	47
	0	35	2
	0	4	37
	0	0	9
	0	3	20
	0	2	31
	0	1	21
	0	14	30
	0	7	16
	0	17	10
	1	4	11
	0	6	45
	1	16	12
	0	2	7
	1	3	19
	0	6	7
	0	2	20
	0	0	9
	0	15	11
	0	4	18
	0	0	8
	0	9	26
	0	32	2
	0	15	1
	1	11	19
		20	10
		25	5
		16	3
		17	0
		6	3
		4	0
		20	1
		0	2
		17	5
		3	20
		26	3
		0	4
		5	30
		8	19
		2	4
		15	3
		23	1
		11	12
		3	3
		4	8
		8	2
		21	10
		42	16
		42	6
		10	8
		7	14
		13	15
		37	2
		6	7
		4	9
		4	10
		19	2
		30	7
		28	7
		3	15
		8	5
		31	9
		13	17
		26	3
		40	9
		3	5
		7	2
		12	6
		14	10
		36	6
		45	3
		7	19
		39	14
		22	11
		17	12
		13	13
		6	23
		37	4
		19	22
		34	12
		37	18
		8	14
		12	3
		13	7
		24	9
		16	4
		18	2
		36	9
		22	7
		22	18
		10	15
		17	18
		40	5
		31	9
		10	1
		20	3
		14	23
		24	52
		22	53
		24	28
		33	13
		23	13
		26	21
		13	16
		11	7
		50	5
		8	8
		24	11
		14	12
		18	6
		19	17
		12	10
		17	15
		57	7
		21	8
		19	3
		23	1
		22	6
		26	3
		12	2
		35	12
		34	31
		31	0
		27	12
		13	15
		18	2
		22	10
		24	25
		20	6
		35	9
		51	5
		14	12
		19	11
		25	15
		27	17
		10	13
		23	8
		38	22
		16	23
		20	9
		27	37
		23	7
		27	16
		21	6
		49	9
		9	21
		36
		41
		17
		33
		24
		12
		13
		16
		15
		10
		19
		19
		34
		23
		6
		35
		13
		12
		16
		7
		19
		8
		15
		26
		49
		23
		24
		18
		32
		37
		13
		20
		45
		37
		30
		39
		4
		41
		13
		3
		4
		9
		32
		10
		42
		9
		35
		23
		16
		14
		16
[truncated: 76 more columns]

## Sheet: Figure 3
Figure 3b				Figure 3d
WT	ZFP281 KO-1	ZFP281 KO-2			WT			ZFP281 KO			ZFP281 KO + RNaseH1
80.723	149.113	511.419		Mitosis	0.0701754	0.0846154	0.104	0.0273973	0.0588235	0.0588235	0.0392157	0.0444444	0.0408163
103.379	139.896	820.252		Interphase	0.22807	0.192308	0.2	0.321918	0.376471	0.376471	0.166667	0.211111	0.173469
326.987	664.605	123.312
55.361	208.526	161.556
34.387	333.931	170.188		Figure 3e
56.214	364.081	152.511
90.851	617.032	343.32
155.283	212.104	130.081
103.618	114.864	145.34
50.247	446.371	137.596
48.413	472.402	166.782
63.974	292.61	161.669
46.979	309.581	287.079
22.708	337.588	181.391
156.278	180.954	332.72
184.177	468.595	265.549
81.687	275.293	243.547
126.604	395.737	310.649
82.736	503.126	248.196
91.528	573.649	275.307
160.815	384.689	236.036
124.074	425.431	110.891
97.072	406.401	91.36
78.728	377.025	256.21
54.56	531.925	215.13
59.564	216.709	145.186
435.858	207.285	221.601
46.09	466.206	137.305
15.566	368.749	82.218
43.789	328.224	374.211
161.867	304.883	319.233		ɣH2A.X		WT			ZFP281 KO			ZFP281 KO + RNase H1
33.9	441.997	415.088			DMSO	0.425859	0.47911	0.461632	0.913027	0.934919	0.938147	0.314078	0.330518	0.329665
100.366	737.393	98.795			R0	1.07776	1.19178	1.12917	1.5944	1.73036	1.67428	1.10832	1.16963	1.13651
193.046	654.177	110.473			R0.5	0.375775	0.414641	0.396076	0.926177	0.925801	0.97067	0.466157	0.530292	0.492661
98.277	675.681	206.128			R1	0.485048	0.479661	0.479577	0.391965	0.430926	0.401916	0.235608	0.240399	0.23273
212.16	620.402	354.514
41.207	194.565	265.447		PCNA		WT			ZFP281 KO			ZFP281 KO + RNase H1
41.18	98.751	370.829			DMSO	0.408003	0.427399	0.422556	0.120319	0.139142	0.124321	0.471134	0.469835	0.469203
110.971	321.689	254.844			R0	0.314023	0.326368	0.322482	0.214113	0.235222	0.213188	0.516188	0.480321	0.506199
150.651	285.924	124.643			R0.5	0.46774	0.477249	0.483539	0.277468	0.291258	0.286503	0.552392	0.538394	0.566367
123.826	298.234	172.728			R1	0.579843	0.594619	0.582495	0.465095	0.442973	0.458291	1.04152	1.05527	0.992378
160.728	408.647	84.078
54.814	446.835	279.187
43.63	414.4	750.562
72.01	500.431	514.928
82.459	357.034	387.046
54.51	365.864	145.496
111.27	463.331	200.215
	527.723	174.395
	598.56	539.099
	393.342	344.928
	321.464	161.981
	689.789	208.157
	114.371
	281.414
	80.493
	590.248
	158.443
	577.061
	433.319
	339.084
	124.141
	551.686
	454.217
	599.467
	421.527

## Sheet: Figure 4
Figure 4a
Figure 4b
Figure 4c									Figure 4e
Figure 4g

## Sheet: Figure 5
Figure 5f
DRIP	WT						ZFP281 KO
	-RNaseH			+RNaseH			-RNaseH			+RNaseH
Gata6	0.0189875	0.0270646	0.0328221	0.00816515	0.00676621	0.0117058	0.0662486	0.0748918	0.0673804	0.0148876	0.0203061	0.0192125
Kctd1	0.0144695	0.0144364	0.0140969	0.00455011	0.0045697	0.00433036	0.0621813	0.0625062	0.0492736	0.0157201	0.0188048	0.0155936
Pou3f2	0.0275135	0.0208167	0.0286552	0.00187411	0.00254605	0.00244193	0.0398561	0.0386168	0.0362511	0.00740851	0.00691315	0.00598034
Lhx4	0.0395368	0.0410676	0.0419176	0.00724334	0.00478932	0.0030412	0.0679872	0.0811089	0.0617347	0.0127093	0.0154865	0.0148999
Meis2	0.0485774	0.0537969	0.0516643	0.00565158	0.00820863	0.00852277	0.0678926	0.0662698	0.0821799	0.0203845	0.0302702	0.0212957
Hoxa1	0.0876502	0.086125	0.0915032	0.0118281	0.0117137	0.00966213	0.0785557	0.0768733	0.0735193	0.0134453	0.0175945	0.0158334
Pura	0.230485	0.18876	0.215891	0.030648	0.0385013	0.0304246	0.180691	0.193389	0.187069	0.0191456	0.0158856	0.0179471
Hspd1	0.0451748	0.0410333	0.0337688	0.00368699	0.00390868	0.00330232	0.0495204	0.0352751	0.0447628	0.00575225	0.00806753	0.00451449
Figure 5g
DRIP	AID_BRCA2						AID_BRCA2+Dox+IAA
	-RNaseH			+RNaseH			-RNaseH			+RNaseH
Gata6	0.0083136	0.00761447	0.00794895	0.00384167	0.00190588	0.00270773	0.0211254	0.0201481	0.0206732	0.00535362	0.00343074	0.00427897
Kctd1	0.00255342	0.0012118	0.0017574	0.00262235	0.00187243	0.00221741	0.00756089	0.00727591	0.00743223	0.00171069	0.00230012	0.00198054
Pou3f2	0.00395245	0.00447028	0.00419948	0.00337612	0.00524733	0.00421188	0.011776	0.0143917	0.013045	0.00945843	0.00838817	0.00889333
Lhx4	0.00197022	0.00400393	0.00280606	0.00277601	0.00331238	0.00303444	0.0101711	0.0132664	0.0116399	0.0046803	0.00335262	0.00395503
Meis2	0.0144886	0.0119969	0.0131717	0.00224376	0.00394951	0.00297891	0.0379029	0.0445759	0.0411884	0.006558	0.0036057	0.00485515
Hoxa1	0.0238508	0.0239541	0.0238801	0.0074814	0.00533197	0.00632024	0.0330622	0.0304208	0.031779	0.0127116	0.00891287	0.0106275
Hspd1	0.0286686	0.0215023	0.0222012	0.00447182	0.00520574	0.00482816	0.0116156	0.0156105	0.0197554	0.00691834	0.00961496	0.00814322
Figure 5h											Figure 5i

## Sheet: Figure 6
Figure 6b								Figure 6c
BRCA2 ChIP	EED WT			EED KO				ZFP281 ChIP	EED WT			EED KO
Hba2	0.0154161	0.0225078	0.0156988	0.0267925	0.0176084	0.0195093		Hba2	0.0152833	0.00948133	0.00898413	0.0143664	0.0191525	0.0130802
Hoxb13	0.0859264	0.0942975	0.0896623	0.0423697	0.0244218	0.0338234		Hoxb13	0.0720003	0.0837638	0.0741792	0.0736541	0.0609419	0.0757435
Gata6	0.141044	0.114011	0.11757	0.0380447	0.0590445	0.0410597		Gata6	0.162603	0.149993	0.154747	0.142478	0.1382	0.152451
Meis2	0.0813068	0.0773707	0.0784229	0.0233331	0.0174846	0.0227105		Meis2	0.214486	0.17697	0.215356	0.144021	0.131233	0.14396
Pou3f2	0.0578807	0.0470392	0.0549892	0.0133105	0.0228953	0.0181124		Pou3f2	0.119707	0.15291	0.126742	0.0759817	0.0847574	0.0895713
Kctd1	0.0489023	0.0342305	0.0426417	0.0135759	0.010242	0.011651		Vrtn	0.734133	0.646402	0.878671	0.930311	1.02634	0.894046
Lhx4	0.0418923	0.0555014	0.0557412	0.0270963	0.0249561	0.0257103		Lhx4	0.126756	0.137634	0.130831	0.136073	0.103155	0.108795
Pura	0.026272	0.0276591	0.0292442	0.0370392	0.030976	0.0283243		Hspd1	0.482903	0.443624	0.43955	0.440197	0.531084	0.453925
Hspd1	0.0524194	0.0598015	0.0673925	0.0859707	0.0751151	0.0698083
Figure 6d
Figure 6e
	DMSO									RA
	NonT shRNA			ZFP281 shRNA			BRCA2 shRNA			NonT shRNA			ZFP281 shRNA			BRCA2 shRNA
Hoxb1	2.5893e-05	3.33185e-05	4.02156e-05	1.07418e-05	5.56542e-06	5.28636e-06	1.24366e-05	2.27565e-05	1.04281e-05	0.00720404	0.00662335	0.00745023	0.00140221	0.00135977	0.00139287	0.00220025	0.00255445	0.00239402
Hoxb5	1.8377e-05	1.53689e-05	1.12934e-05	1.29603e-05	8.96313e-06	7.69421e-06	0.00011672	0.000147949	0.000111656	0.0030229	0.00287843	0.00266091	0.00098159	0.00106959	0.00091183	0.0010009	0.00116821	0.000952379

## Sheet: Suppl. Figure 1
Supplementary Figure 1b
ZFP281-ChIP	WT			ZFP281-KO-1			ZFP281-KO-2
Hba2	0.0185391	0.0173297	0.0133099	0.00884799	0.00804593	0.0105867	0.00758434	0.00588993	0.00542055
Hoxb13	0.226108	0.248734	0.176576	0.0165544	0.0276111	0.0231435	0.0204148	0.0667919	0.0292237
Gata6	0.391704	0.286829	0.211283	0.0420233	0.0404523	0.0368893	0.0322975	0.0270085	0.0397831
Pou3f2	0.601816	0.710314	0.402537	0.0408738	0.0528043	0.0565554	0.00835794	0.014614	0.0110181
Kctd1	0.538019	0.536985	0.503086	0.0256617	0.0318866	0.0237043	0.0320802	0.0266774	0.035496
Pura	0.971555	1.07719	0.856308	0.0290468	0.0131889	0.0193832	0.0261431	0.0256705	0.0260423

## Sheet: Suppl. Figure 2
Supplementary Figure 2b

## Sheet: Suppl. Figure 3
Supplementary Figure 3a
Supplementary Figure 3b
ZFP281-ChIP
Hba2	0.00384712	0.00377348	0.0026051
Hoxb13	0.0452559	0.0406778	0.0470709
Gata6	0.0592478	0.0538881	0.0739763
Pou3f2	0.0913238	0.0852992	0.0915772
Kctd1	0.104171	0.12191	0.0888329
Meis2	0.145097	0.140609	0.11101

## Sheet: Suppl. Figure 4
Supplementary Figure 4a
Supplementary Figure 4c
WT	ZFP281 KO	ZFP281 KO + RNase H1
140.671	5549.23	214.466
33	1515.14	159.413
23.321	3087.48	455.314
45.524	3185.54	945.404
56.676	4245.86	752.886
62.165	6036	659.418
213.541	2374.34	614.163
51.14	5284.4	522.864
369.489	3461.67	130.938
68.825	2187.84	534.92
75.506	5058.72	1567.76
147.929	2883.34	1600.12
85.354	6345.04	940.939
185.476	3694.56	775.911
70.36	4151.12	135.22
717.387	5729.87	556.875
523.698	2530.08	257.22
283.715	4490.86	433.513
116.35	4947.8	590.479
43.141	2465.34	372.495
882.836	1867	630.853
392.471	3729.3	751.631
590.79	6057.38	655.167
184.466	3225.25	156.33
320.842	4651.78	86.651
136.906	6730.21	130.712
284.248	4678.36	136.424
68.12	3575.74	602.779
33.556	1712.12	172.066
87.14	1428.49	452.519
367.207	2470.94	893.615
77.725	634.826	633.283
237.276	5508.63	414.171
612.923	3884.68	285.098
135.578	2112.52	463.547
301.691	2614.78	657.906
227.596	4138.76	205.882
229.834	6413.52	1523.15
622.01	3904.66	1121.68
366.326	5273.4	14.082
276.07	1984.16	84.28
128.137	2004.65	156.772
665.907	994.788	1342.46
160.478	694.641	409.891
270.562	6262.43	456.21
756.693	2709.94	904.27
497.287	3220.97	1100.19
922.586	3650.14	617.94
455.132	5163.4	263.475
204.097	1228.82	688.576
338.371	4698.11	24.974
214.11	3504.74	194.822
508.356	5519.02	981.401
211.895	6476.63	517.609
229.556	5024.98	841.136
420.66	3709.54	67.45
887.805	3794.84	637.513
948.638	6751.8	98.321
289.427	4794.18	134.201
900.861	2525.22
465.49	3160.56
522.442	4449.77
710.663	4069.49
264.605	4044.48
180.514	2841.27
463.811	5709.83
939.142	3885.76
329.825	1393.83
258.265	2060.33
1123.51	2800.98
373.987	4145.99
35.937	3127.65
78.561	4730.92
86.55	3473.92
78.263	3929.52
36.66	3322.36
56.66	6689.14
99.78	3442.33
67.72	5776.7
9.859	2331.29
32.494	4031.5
56.22	2862.56
45.82	2619.41
78.33	3556.4
221.521	2321.17
160.101	2186.65
98	2200.86
156.836	3527.31
381.579	4416.96
45.42	5175.23
67.33	4469.38
20.199	3609.96
9.376	4687.01
67.451	2898.79
102.23	2644.83
	5818.68
	2101.33
	2369.83
	2202.07
	5973.05
	3308.62
	2319.12
	5774.28
	2916.99
	5335.63
	1956.3
	2527.9
	3586.13
	5003.78
	6563.73
	2255.18
	4770.67
	1752.76
	814.42
	1569.5
	2458.34
	1109.9
	1112.1
	1306.27
	1519.32
	1212.1
	788.646
	527.96

[truncated: 8 more sheets: Suppl. Figure 5, Suppl. Figure 6, Suppl. Figure 7, Suppl. Figure 10, Suppl. Figure 11, Suppl. Figure 12, Suppl. Figure 13, Suppl. Figure 14]
